# Supplementary material for: Human babesiosis, an emerging tick-borne disease in the People’s Republic of China
Source: Parasit Vectors. 2014 Nov 18;7:509. doi: 10.1186/s13071-014-0509-3 (PMC4254216; doi:10.1186/s13071-014-0509-3)
Supplement: Additional file 1: — 18s RNA gene alignment results between strains of B. microti detected from febrile patients on China-Myanmar border areas babesiosis Zhejiang in P.R. China, Japan and some strains detected in wildlife rodents. [file 13071_2014_509_MOESM1_ESM.xlsx]

## Sheet: 18S RNA
18s RNA gene alignment results between strains of B. microti detected from febrile patients on China-Myanmar border areas babesiosis Zhejiang in P.R. China, Japan and some strains detected in wildlife rodents
Acession No.	Host	Region		Site
				24	32	39	124	125	126	127	128	129	161	164	232	575	580	581	583	606	629	632	634	635	636	641	651	693	861	1270	1414	1600	1605	1629
KF410827	Homo sapiens	Yunnan, China		A	A	C	-	-	-	T	T	T	-	C	T	A	A	T	T	A	T	C	T	C	G	T	G	T	-	T	-	G	A	C
KF410826	Homo sapiens	Yunnan, China		A	A	-	A	T	T	T	T	A	C	T	-	A	T	C	C	A	G	T	C	-	-	A	A	C	-	T	-	G	A	C
KF410825	Homo sapiens	Yunnan, China		A	A	-	A	T	T	T	T	A	C	T	T	A	A	T	T	A	T	C	T	C	G	T	G	T	-	T	-	G	A	C
KF410824	Homo sapiens	Yunnan, China		A	A	C	T	T	T	-	-	-	-	C	-	A	T	C	C	A	G	T	C	-	-	A	A	C	-	T	-	G	A	C
KC478600	Rattus norvegicus	Beijing, China		A	A	C	A	T	T	T	T	A	C	T	T	G	A	T	C	A	T	C	T	C	G	T	G	T	-	T	-	G	A	T
JQ609304	Homo sapiens	Zhejiang, China		G	T	C	A	T	T	T	T	A	C	T	T	A	A	T	T	A	T	C	T	C	G	T	G	T	C	T	-	C	A	T
AB241633	Niviventer confucianus	Fujian, China		A	A	C	A	T	T	T	T	A	-	T	T	A	A	T	C	A	T	C	T	C	G	T	G	T	-	T	-	G	A	T
AB241632	rodents	Zhejiang, China		A	A	C	A	T	T	T	T	A	C	T	T	A	A	T	C	A	T	C	T	C	G	T	G	T	-	T	-	G	A	T
AB241631	rodents	Zhejiang, China		A	A	C	A	T	T	T	T	A	C	T	T	A	A	T	C	A	T	C	T	C	G	T	G	T	-	T	-	G	A	T
AB112050	Rattus coxinga	Taiwan, China		A	A	C	A	T	T	T	T	A	C	T	T	A	A	T	C	A	T	C	T	C	G	T	G	T	-	T	-	G	A	T
AB083375	Lagurus luteus	Xinjiang, China		A	A	C	T	T	T	-	-	-	-	C	T	A	T	C	C	G	G	T	C	-	-	A	A	C	-	G	T	G	G	T
AB032434	Homo sapiens	Kobe, Japan		A	A	C	A	T	T	T	T	A	C	T	T	A	A	T	C	A	T	C	T	C	G	T	G	T	-	T	-	G	A	T
