# Supplementary material for: Human babesiosis, an emerging tick-borne disease in the People’s Republic of China
Source: Parasit Vectors. 2014 Nov 18;7:509. doi: 10.1186/s13071-014-0509-3 (PMC4254216; doi:10.1186/s13071-014-0509-3)
Supplement: Additional file 2: — Beta-tubulin gene alignment of B. microti strains in patients from the China-Myanmar border areas, Australia and Babesia -strains detected in neighboring wildlife rodents. [file 13071_2014_509_MOESM2_ESM.xlsx]

## Sheet: TUBULIN
Beta-tubulin gene alignment of B. microti strains in patients from the China-Myanmar border areas, Australia and Babesia-strains detected in neighboring wildlife rodents
Acession No.	Host	Region		Site
				12	21	24	48	72	75	87	108	129	141	153	165	193	198	235	241	259	262	272	307	313	316	322	328	343	346	349	352	358	373	397	403	451	454	460	466	472	478	484	490	505	517	526	541	544
KJ128388	Homo sapiens	Yunnan,China		T	T	C	G	A	T	T	T	C	T	A	G	C	G	T	T	G	G	G	A	T	G	C	G	C	T	A	A	T	C	T	A	G	C	G	T	C	C	A	T	G	G	G	T	G
KJ128387	Homo sapiens	Yunnan,China		T	T	C	G	A	T	T	T	T	T	A	G	C	G	T	T	G	G	A	A	T	G	C	G	C	T	A	A	T	C	T	A	G	C	G	T	C	C	A	T	G	G	G	T	G
KJ128386	Homo sapiens	Yunnan,China		T	T	C	G	A	C	A	T	C	T	A	G	C	G	T	T	G	G	A	A	T	G	C	G	C	T	A	A	T	C	T	G	G	C	G	T	C	C	A	T	G	G	G	T	G
KJ128385	Homo sapiens	Yunnan,China		T	C	C	G	A	T	T	T	C	T	A	G	C	G	T	T	G	G	A	A	T	G	C	G	C	T	A	A	T	C	T	A	G	C	G	T	C	C	A	T	G	G	G	T	G
JX417371	Homo sapiens	Australia		T	T	C	G	A	T	T	T	C	T	A	G	C	G	T	T	G	G	A	A	T	G	C	G	C	T	A	A	T	C	T	A	G	C	R	Y	C	C	A	T	G	G	G	T	G
EU168706	Rhesus Monkey	Gunagxi,China		T	T	C	A	G	T	T	C	C	C	G	T	T	A	C	T	G	G	A	G	T	A	T	A	C	T	G	G	C	A	T	A	A	A	G	T	C	T	A	C	G	A	A	A	A
AB731449	Macaca mulatta	Beijing,China		T	T	C	A	G	T	T	C	C	C	G	T	T	A	C	T	G	G	A	G	T	A	T	A	C	T	G	G	C	A	T	A	A	A	G	T	C	T	A	C	G	A	A	A	A
AB085813	Clethrionomys rufocanus	Eastern Hokkaido,Japan		C	T	T	G	A	T	T	T	C	T	A	G	T	G	T	T	G	G	A	A	T	G	C	G	C	T	A	A	T	C	T	A	A	C	G	T	A	C	G	T	G	G	A	T	G
AB083380	Apodemus agrarius	South Korea		C	T	T	G	A	T	T	T	C	T	A	G	C	G	T	T	G	G	A	A	T	G	C	G	C	G	A	A	T	C	T	A	A	C	G	T	A	C	G	T	G	G	A	T	G
AB083378	Lagurus luteus	Xinjiang,China		T	T	C	A	G	T	T	C	T	T	G	A	C	A	T	A	A	T	A	A	A	G	C	A	T	T	A	A	T	A	C	A	A	C	G	T	C	C	A	T	A	G	A	T	G
